# Supplementary material for: Effects of Maternal Clofibrate Supplementation During Gestation and Lactation on Intestinal Fatty Acid Oxidation of Suckling Piglets
Source: Int J Mol Sci. 2025 Sep 6;26(17):8691. doi: 10.3390/ijms26178691 (PMC12429302; doi:10.3390/ijms26178691)
Supplement: Supplementary file 1 [file ijms-26-08691-s001.zip]

Archive with 1 entries (1 files):
- ijms-3748483-supplementary.pdf
